# Supplementary material for: Insights into Molecular Mechanisms of Polyphenolic Compounds from Helichrysum italicum by Inverse Molecular Docking Fingerprint Approach
Source: Pharmaceuticals (Basel). 2026 Apr 21;19(4):647. doi: 10.3390/ph19040647 (PMC13118441; doi:10.3390/ph19040647)
Supplement: Supplementary file 1 [file pharmaceuticals-19-00647-s001.zip]

Archive with 1 entries (1 files):
- pharmaceuticals-4207618-supplementary.pdf
